# Supplementary material for: GC/MS Analysis, Antioxidant Activity, and Antimicrobial Effect of Pelargonium peltatum (Geraniaceae)
Source: Molecules. 2022 May 26;27(11):3436. doi: 10.3390/molecules27113436 (PMC9181846; doi:10.3390/molecules27113436)
Supplement: Supplementary file 1 [file molecules-27-03436-s001.zip]

Archive with 1 entries (1 files):
- molecules-1646416-supplementary.pdf
